# Supplementary material for: Confirmation of Large Language Models in Head and Neck Cancer Staging
Source: Diagnostics (Basel). 2025 Sep 18;15(18):2375. doi: 10.3390/diagnostics15182375 (PMC12468830; doi:10.3390/diagnostics15182375)
Supplement: Supplementary file 1 [file diagnostics-15-02375-s001.zip]

Archive with 1 entries (1 files):
- diagnostics-3839298-supplementary.pdf
